# Supplementary material for: Mechanical Model for Super-Anisotropic Swelling of the Multi-Cylindrical PDGI/PAAm Gels
Source: Polymers (Basel). 2023 Mar 24;15(7):1624. doi: 10.3390/polym15071624 (PMC10096863; doi:10.3390/polym15071624)
Supplement: Supplementary file 1 [file polymers-15-01624-s001.zip]

Archive with 1 entries (1 files):
- polymers-2258049-supplementary.docx
